# Supplementary material for: Purification of Protein Glutaminase by Cell Surface Display and Krill Protein Modification via Deamidation
Source: Foods. 2026 Jun 11;15(12):2107. doi: 10.3390/foods15122107 (PMC13298967; doi:10.3390/foods15122107)
Supplement: Supplementary file 1 [file foods-15-02107-s001.zip]

Archive with 1 entries (1 files):
- foods-4296016-supplementary.pdf
